# Supplementary material for: Modelling Genetic Benefits and Financial Costs of Integrating Biobanking into the Captive Management of Koalas
Source: Animals (Basel). 2022 Apr 12;12(8):990. doi: 10.3390/ani12080990 (PMC9028793; doi:10.3390/ani12080990)
Supplement: Supplementary file 1 [file animals-12-00990-s001.zip]

Archive with 1 entries (1 files):
- animals-1620303-supplementary.pdf
